# Supplementary material for: Interplay of Ecological Opportunities and Functional Traits Drives the Evolution and Diversification of Millettiod Legumes (Fabaceae)
Source: Genes (Basel). 2022 Nov 27;13(12):2220. doi: 10.3390/genes13122220 (PMC9777679; doi:10.3390/genes13122220)
Supplement: Supplementary file 1 [file genes-13-02220-s001.zip]

Archive with 5 entries (5 files):
- Figure S1. Phylogenetic relationships of the phaseoloid legumes using maximum-likelihood (ML) method.pdf
- Figure S2. Phylogenetic relationships of the phaseoloid legumes using Bayesian inference (BI) method. Numbers near nodes are posterior probabiliti.pdf
- Figure S3. Chronogram for the millettiod legumes obtained under a Bayesian relaxed clock.pdf
- Figure S4. Biogeographic analysis of the millettiod legumes by Statistical Dispersal-Vicariance Analysis (S-DIVA).pdf
- Supplementary tables.xlsx
