# Supplementary material for: Interplay of Ecological Opportunities and Functional Traits Drives the Evolution and Diversification of Millettiod Legumes (Fabaceae)
Source: Genes (Basel). 2022 Nov 27;13(12):2220. doi: 10.3390/genes13122220 (PMC9777679; doi:10.3390/genes13122220)
Supplement: Supplementary file 1 [file genes-13-02220-s001.zip › Supplementary tables.xlsx]

## Sheet: Table S1
Table S1. Taxa, GenBank accession numbers, Life form code and Biome code for samples included in this study. G: Grass, S: Succulent, R: Rainforest, TN: Temperate regions of the Northern Hemispheres, TS: Temperate regions of the Southern Hemispheres. A=Africa, B=Asia, C=Australia, D=Indian Ocean area, E=Pacific, F=North America, H=Central America, I=Europ, K=South America.
Species	matK	rbcL	trnL-F	Life form	Biome	Distribution
Abrus precatorius	AF142705.1	U74224	EF543423	Herb	G, S, R, TN, TS	AB
Abrus pulchellus subsp. cantoniensis	KC846902.1	JN407278	-	Wood	G, R	B
Alistilus jumellei	JN008192.1	-	-	Herb	G, S, R	E
Clitoria fragrans	KJ772667.1	KJ773393	-	Herb	S	F
Clitoria javitensis	KJ593818.1	KJ594172	-	Wood	G, S, R, TS	GH
Clitoria mariana	-	KJ773394	-	Herb&Wood	G, S, R, TN	BFH
Codariocalyx motorius	KF621099.1	KF621121	-	Herb	G, S, R, TN	BDE
Codariocalyx motorius	KF621099.1	KF621121	-	Herb	G, S, R, TN	BDE
Dendrolobium lanceolatum	AB924975.1	AB925601	-	Wood	G, R	B
Desmodium ciliare	KJ772716.1	KJ773442	KM098858	Herb	S, TN	F
Desmodium triflorum	KJ772719.1	KJ773446	-	Herb	G, S, R, TN	ABCDEFGH
Glycine cyrtoloba	KC893632.1	KC893632	KC893632	Herb	G, R, TS	C
Glycine falcata	KC893637	KC893637	KC893637	Herb	G, R, TS	C
Glycine soja	KF611800	KF611800	KF611800	Herb	G, R, TN	B
Hylodesmum glutinosum	-	-	EU717294	Herb	S, TN	FH
Hylodesmum nudiflorum	-	KM212117	KM098857	Herb	S, TN	F
Hylodesmum pauciflorum	-	EU717280	EU717297	Herb	S, TN	F
Hylodesmum podocarpum subsp. oxyphyllum	-	U74257	-	Herb	TN	B
Indigofera tinctoria	AY386912.1	JF265485	-	Herb	G, S, R, TN, TS	ABCDEFH
Lackeya multiflora	KR081237.1	-	-	Wood	S, TN	F
Lonchocarpus heptaphyllus	-	GQ981789.1	-	Wood	G, S, R	BGH
Lonchocarpus hughesii	-	JQ591863.1	-	Wood	S, R	H
Macropsychanthus lauterbachii	KP658375.1	-	-	Wood	G, R	BCE
Millettia erythrocalyx	-	KR529755	-	Wood	G, R	B
Millettia lenneoides	-	AF308713	-	Wood	G, S, R	D
Millettia leptobotrya	-	KJ440056	-	Wood	R	B
Millettia pachyloba	-	KF181490	-	Wood	G, R	B
Millettia richardiana	-	AF308714	-	Wood	G, S, R	D
Neorudolphia volubilis	KP658376.1	-	-	Wood	S	H
Phylacium majus	-	AB045815	-	Herb	G, R	B
Ptycholobium biflorum subsp. angolense	JQ669619	-	-	Herb&Wood	G, S	A
Rhynchosia cinerea	KJ773077.1	KJ773823	-	Herb	S	F
Rhynchosia cytisoides	-	KJ773824	-	Herb&Wood	S, TN	F
Rhynchosia difformis	KJ773078	-	-	Herb	S, TN	F
Rhynchosia himalensis var. craibiana	KF621104	KF621126	KF621115	Herb	G, R, TN	B
Rhynchosia michauxii	KJ773079.1	KJ773825	-	Herb	S, TN	F
Rhynchosia pyramidalis	KJ594013.1	KJ594449	-	Herb	S, R	H
Rhynchosia reniformis	KJ773080.1	KJ773826	-	Herb	S, TN	F
Rhynchosia tomentosa	KJ773081.1	KJ773827	-	Herb&Wood	S, TN	F
Shuteria involucrata var. vestita	-	AF308725	-	Herb&Wood	G, R	B
Tephrosia calophylla	-	KF511646	-	Wood	G, R	B
Tephrosia chrysophylla	-	KJ773943	-	Herb	S, TN	F
Tephrosia coccinea	KF545844.1	KF511649	-	Wood	G, S, R	B
Tephrosia florida	KJ773198	KJ773944	-	Herb	S, TN	F
Tephrosia hispidula	-	KJ773945	-	Herb&Wood	S, TN	F
Tephrosia reptans	-	-	KR737773	Herb	G, S, R, TN, TS	AD
Tephrosia tenella	-	-	AF124240	Herb&Wood	S, R, TN	HF
Tephrosia villosa	KF545841	-	AF311383	Herb	G, S, R, TN, TS	AB
Tephrosia virginiana	KJ773199.1	KJ773946	-	Herb&Wood	S, TN	F
Vigna membranacea subsp. membranacea	JN008207	-	-	Herb	#N/A	A
Adenodolichos rupestris	-	AF308700	-	Herb	G	A
Alysicarpus ovalifolius	-	JN628036	-	Herb	G, S, R, TN	AB
Apurimacia boliviana	-	AF308703	-	Wood	G, S, TS	G
Calopogonium caeruleum	-	AF308723	EU717318	Herb	G, S, R, TS	BCGH
Calopogonium mucunoides	-	AB045792	-	Herb	G, S, R, TS	ABCGH
Camptosema paraguariense	-	-	FJ613481	Wood	G	G
Camptosema praeandinum	-	-	FJ613482	Wood	G, S, TS	G
Camptosema rubicundum	-	-	FJ613483	Herb&Wood	G, TS	G
Camptosema scarlatinum	-	-	FJ613484	Wood	G	G
Canavalia papuana	-	KF496866	-	Herb&Wood	G, R, TS	BCE
Centrosema virginianum	-	AF308706	-	Herb	G, S, R, TN, TS	ABFGH
Clitoria glaberrima	-	JQ591651	-	Wood	G, S, R	HG
Cochlianthus gracilis	-	JQ933271	KF621109	Herb	G, R, TN	B
Collaea argentina	-	-	FJ613490	Wood	G, S, TS	G
Collaea aschersoniana	-	-	FJ613487	Wood	G	G
Collaea cipoensis	-	-	FJ613491	Herb&Wood	G, S	G
Collaea stenophylla	-	-	FJ613488	Wood	G	G
Cullen corylifolium	-	JQ230998	-	Herb	G, S, R, TN, TS	ABD
Dalbergiella welwitschii	-	AB045797	-	Wood	G, R	A
Desmodium adscendens	-	JQ591688	-	Herb	G, S, R, TN, TS	ABDGH
Desmodium canescens	-	-	KM098859	Herb	S, TN	F
Desmodium cuneatum	-	-	EU717292	Herb	G, S, TS	G
Desmodium cuspidatum	-	-	EU717293	Herb	S, TN	F
Desmodium heterocarpon	KP093639	KP094567	JN402867	Herb&Wood	G, S, R, TN, TS	ABDEGH
Desmodium intortum	-	-	EU717295	Herb	G, S, R, TN, TS	ACFGH
Desmodium marilandicum	-	-	KM098860	Herb	S, TN	F
Desmodium microphyllum	-	-	JN402868	Herb	G, S, R, R, TN	BCE
Desmodium paniculatum	KJ772717.1	KF613035	KM098862	Herb	S, TN	F
Desmodium perplexum	-	-	KM098864	Herb	S, TN	F
Desmodium rotundifolium	-	-	KM098865	Herb	S, TN	F
Desmodium strictum	-	-	KM098866	Herb	S, TN	F
Desmodium tortuosum	-	KF496394	-	Herb	G, S, R, TN, TS	ABCEFGH
Dewevrea bilabiata	-	AB045799	-	Wood	G, R	A
Dioclea hexandra	-	KF496408	-	Wood	G, S, R, TS	ABDEGH
Dioclea virgata	-	AF308709	-	Wood	G, S, R, TS	ABGH
Eriosema psoraleoides	-	-	EU717311	Herb	G, S, R, TN, TS	AD
Eriosema squarrosum	-	AM235007	-	Herb	G, S, TS	A
Erythrina berteroana	-	KJ082283	-	Wood	G, S, R, TS	AGH
Erythrina fusca	-	-	EU717314	Wood	G, S, R, TS	ABCDEGH
Erythrina latissima	-	JF265414	-	Wood	G, S, TS	AB
Erythrina speciosa	-	AB045801	-	Wood	G, TN	ABG
Erythrina suberosa	-	JX856695	-	Wood	G, S, R	B
Erythrina subumbrans	-	JX856694	-	Wood	G, S, R	BDE
Erythrina variegata	-	KF496750	-	Wood	G, S, R, TN	ABCDEFGH
Erythrina velutina	-	JX856699	-	Wood	G, S, R, TS	ABGH
Flemingia parviflora	-	KF496570	-	Herb	G, R	C
Galactia benthamiana	-	-	FJ613492	Herb	G	G
Galactia boavista	-	-	FJ613493	Herb	G	G
Galactia dubia	-	-	FJ613494	Herb	G, S, R, TS	AGH
Galactia fiebrigiana	-	-	FJ613495	Herb	G, S, R, TS	G
Galactia latisiliqua	-	-	FJ613496	Herb&Wood	G, S, R	GH
Galactia lindenii	-	-	FJ613497	Herb	G, R	G
Galactia longifolia	-	-	FJ613498	Herb	G, R, TN	FGH
Galactia marginalis	-	-	FJ613499	Herb	G, S, R, TN	GH
Galactia martii	-	-	FJ613500	Herb&Wood	G, S	G
Galactia neesii	-	-	FJ613501	Herb	G	G
Galactia tashiroi	-	AB045803	-	Herb	G, R, TN	B
Galactia texana	-	-	FJ613503	Herb	G, S, TN, TS	GF
Glycine clandestina	-	-	AF518127	Herb	G, R, TS	BC
Glycine tabacina	-	U74197	-	Herb	G, S, R, TN, TS	ABCE
Hardenbergia comptoniana	-	-	EU717332	Herb&Wood	G, S	BCD
Hesperothamnus pentaphyllus	-	AB045805	-	Wood	S, TN	H
Kennedia beckxiana	-	-	EU717333	Herb	G, TS	C
Kennedia coccinea	-	-	EU717334	Herb&Wood	G, TS	C
Kennedia prostrata	-	-	EU717336	Herb	G, R, TN, TS	C
Kennedia retrorsa	-	-	EU717337	Herb	G, R, TS	C
Kennedia rubicunda	-	AB045828	-	Herb&Wood	G, R, TS	BCE
Lespedeza angustifolia	-	-	JN402774	Herb	S, TN	F
Lespedeza buergeri	-	-	JN402780	Herb&Wood	G, R, TN	B
Lespedeza chinensis	-	-	JN402788	Wood	G, R, TN	B
Lespedeza cyrtobotrya	-	-	JN402796	Herb&Wood	G, R, TN	BFI
Lespedeza davidii	-	-	JN402802	Wood	G, R, TN	B
Lespedeza davurica	-	-	JN402799	Herb	G, R, TN	BF
Lespedeza homoloba	-	-	JN402823	Herb&Wood	G, TN	B
Lespedeza japonica	-	-	EU717306	Herb&Wood	G, TN	BFI
Lespedeza juncea	-	-	JN402832	Herb	G, S, R, TN, TS	ABCEFI
Lespedeza leptostachya	-	-	AB538914	Herb	TN	F
Lespedeza maximowiczii	-	-	JN402837	Wood	G, TN	B
Lespedeza melanantha	-	-	AB538897	Herb&Wood	G, TN	B
Lespedeza pilosa	-	-	JN402840	Herb	G, R, TN	B
Lespedeza procumbens	-	-	JN402844	Herb	S, TN	F
Lespedeza repens	-	-	JN402845	Herb	S, TN	F
Lespedeza stuevei	-	-	JN402846	Herb	S, TN	F
Lespedeza texana	-	-	AB538919	Herb	S, TN	FH
Lespedeza tomentosa	-	-	JN402849	Herb	G, S, R, TN	BI
Lespedeza violacea	-	-	JN402851	Herb	S, TN	F
Lespedeza virgata	-	-	JN402854	Herb	G, S, R, TN	BF
Lonchocarpus eriocarinalis	-	AB045808	-	Wood	R	H
Lonchocarpus glaucifolius	-	KJ082388	-	Wood	S, R	A
Lonchocarpus hermannii	-	AB045809	-	Wood	S, TN	H
Lonchocarpus monilis	-	AB045813	-	Wood	G, S, R	GH
Macroptilium lathyroides	-	-	DQ888792	Herb	G, S, R, TN, TS	ABCDEFGH
Macroptilium panduratum	-	-	DQ888794	Herb	G, S, R	G
Macroptilium prostratum	-	-	DQ888795	Herb	G	G
Macroptilium sabaraense	-	-	DQ888797	Herb	G, S, R	G
Millettia peguensis	-	JX856727	-	Wood	G, S, R	BD
Ophrestia hedysaroides	-	AF308716	-	Herb	G, S, R	A
Ophrestia oblongifolia	-	-	EU717358	Herb	G, S, TS	A
Otholobium sericeum	-	U74219	EU717351	Herb&Wood	G, S, TS	A
Otholobium swartbergense	-	-	EF543342	Herb&Wood	G, S, TS	A
Paracalyx schweinfurthii	-	JQ933431	-	Herb	S	A
Psophocarpus scandens	-	AB045820	-	Herb	G, S, R	ABCDEG
Psoralea aculeata	-	AM235013	-	Wood	G, S, TS	A
Pycnospora lutescens	-	KP094945	-	Herb	G, S, R	ABCD
Rhodopis planisiliqua	-	AF308728	-	Herb	S	H
Rhynchosia capensis	-	AM235015	-	Herb	G, S, TS	A
Rhynchosia clivorum	-	AF308720	-	Herb&Wood	G, S, R, TS	A
Rhynchosia minima	-	AB045823	KR738160	Herb	G, S, R, TN, TS	ABCDEGH
Rhynchosia reticulata	-	JQ591997	-	Herb&Wood	G, S, R, TS	HG
Spatholobus suberectus	-	JF949991	-	Wood	G, R	B
Strongylodon macrobotrys	-	AF308729	-	Wood	G, S, R	BCEH
Tephrosia pumila	-	KF511653	-	Herb	G, S, R, TN, TS	ABCD
Teramnus labialis	-	-	EU717329	Herb	G, S, R, TN, TS	ABCDEG
Vandasina retusa	-	KF496368	EU717338	Wood	G, R	BC
Lonchocarpus campestris	KP177929	-	-	Wood	G, S, R	G
Flemingia prostrata	KP094092	KP095046	-	Herb	G, R	B
Desmodium laxiflorum	KP094091	KP095045	-	Herb&Wood	G, S, R, TN	ABC
Millettia pachycarpa	KP093996	KP094941	-	Wood	G, R, TN	B
Desmodium gangeticum	KP093702	KP094639	-	Herb	G, S, R, TN, TS	ABCDH
Phyllodium elegans	KP093580	KP094507	-	Wood	G, R	B
Millettia pulchra	KP093474	AB045810	-	Wood	G, R	B
Lespedeza virginica	KJ772890	-	JN402855	Herb	S, TN	FH
Lespedeza hirta	KJ772889	-	JN402821	Herb	S, TN	F
Lespedeza capitata	KJ772888	-	JN402781	Herb	S, TN	F
Kummerowia striata	KJ772879	-	EU717300	Herb	G, S, R, TN	BEF
Erythrina poeppigiana	KJ012578	KJ082285	-	Wood	G, S, R, TS	ABGH
Erythrina corallodendron	KJ012577	KJ082284	-	Wood	G, S, R, TS	ABDGH
Uraria lagopodoides	KF621107	-	KF621118	Herb&Wood	G, S, R	BCD
Tadehagi triquetrum	KF621106	KF621127	KF621117	Herb	G, S, R	BCDE
Flemingia macrophylla	KF621101	GQ436332	KF621112	Herb	G, S, R, TN	ABCDEGH
Eriosema himalaicum	KF621100	KF621122	KF621111	Herb	G, R, TN	B
Christia vespertilionis	KF621098	-	KF621108	Herb	G, S, R	BDE
Tephrosia candida	KF545849	KF511643	JQ712597	Herb	G, S, R, TS	ABCDEGH
Tephrosia strigosa	KF545847	KF511645	-	Herb	G, S, R, TN	BD
Tephrosia purpurea	KF545845	KF365995	-	Herb	G, S, R, TN, TS	ABCDEFGH
Tephrosia pentaphylla	KF545843	KF511647	-	Herb	G, S, R, TN	AB
Tephrosia vogelii	KF545842	KF511651	JQ712596	Herb&Wood	G, S, R, TN, TS	ABCDGH
Callerya cinerea	KF294876	GQ436360	-	Wood	G, R, TN	B
Afgekia sericea	KF294875	AB045785	-	Wood	G, R	B
Apios fortunei	KF279518	-	-	Herb	G, R, TN	B
Rhynchosia monophylla	KF147437	KF147510	-	Herb	G, S, TS	A
Millettia makondensis	KF147413	KF147487	-	Wood	G	A
Erythrina acanthocarpa	KF147397	KF147471	-	Wood	G, S, TS	AC
Otholobium caffrum	JX970905	JX572813	-	Wood	G, S, TS	A
Millettia usaramensis	JX905956	JX905971	-	Wood	G, S, R	A
Erythrina vespertilio	JX850049	JX856702	-	Wood	G, R, TS	BC
Psoralea axillaris	JX518186	JX572891	-	Wood	G, S, TS	A
Craibia zimmermannii	JX518072	JX572478	-	Wood	G, S, R, TS	A
Erythrina abyssinica	JX518054	JX572563	-	Wood	G, S, R, TN	AD
Psoralea glabra	JX517873	JX572893	-	Wood	G, S, TS	A
Erythrina livingstoniana	JX517778	JX572564	-	Wood	G, S, TS	A
Erythrina zeyheri	JX517714	JX572565	-	Wood	G, S, TS	A
Millettia mossambicensis	JX517618	JX572772	-	Wood	G	A
Otholobium spicatum	JX517502	JX572814	-	Wood	G, S, TS	A
Psoralea filifolia	JX517464	JX572892	-	??	G, S, TS	A
Millettia stuhlmannii	JX517411	JX572773	-	Wood	G	A
Otholobium wilmsii	JX517354	JX572815	-	Wood	G, S, TS	A
Psoralea aphylla	JX517348	JX572890	EU717352	Wood	G, S, TS	AB
Craibia brevicaudata	JX517315	AB045795	-	Wood	G, S, R, TN	A
Derris marginata	JX506643	-	JX506529	Wood	G, R	B
Derris trifoliata	JX506642	KF496391	JX506528	Wood	G, S, R	ACDE
Derris ferruginea	JX506633	-	JX506519	Wood	G, R	ABCE
Derris amoena	JX506630	-	JX506515	Wood	G, R	B
Derris koolgibberah	JX506624	-	JX506511	Wood	G, R	BC
Derris involuta	JX506622	-	JX506509	Wood	G	C
Derris scandens	JX506621	-	JX506508	Wood	G, S, R	BCDH
Derris microphylla	JX506619	-	JX506506	Wood	G, S, R, TS	ABD
Derris robusta	JX506617	-	JX506504	Wood	G, S, R	B
Lonchocarpus subglaucescens	JX506614	-	JX506501	Wood	G, S, R	G
Lonchocarpus santarosanus	JX506613	-	JX506500	Wood	S, R	H
Lonchocarpus sericeus	JX506612	KF724320	JX506499	Wood	G, S, R, TS	ABCDEGH
Leptoderris brachyptera	JX506611	-	JX506498	Wood	G, R	A
Leptoderris hypargyrea	JX506610	-	JX506497	Wood	G, R	A
Leptoderris fasciculata	JX506609	AB045807	JX506496	Wood	G, R	A
Aganope impressa	JX506604	-	JX506492	Wood	G, R	A
Aganope thyrsiflora	JX506602	-	JX506490	Wood	G, R	BC
Aganope heptaphylla	JX506600	-	JX506488	Wood	G, R	BCDE
Ostryocarpus riparius	JX506599	-	JX506487	Wood	G, R	A
Dioclea grandiflora	JX295862	-	-	Wood	G, S, R	G
Desmodium angustifolium	JQ669630	-	-	Herb	G, S, R	FGH
Cologania pallida	JQ619980	-	EF543427	Herb	S, TN	FH
Lonchocarpus oliganthus	JQ589862	JQ594848	-	Wood	R	H
Tephrosia nicaraguensis	JQ587880	JQ592066	-	Herb&Wood	S, R	H
Rhynchosia edulis	JQ587827	-	-	Herb	G, S, R, TN, TS	FGH
Piscidia carthagenensis	JQ587807	JQ591968	-	Wood	G, S, R, TN, TS	DGH
Mucuna holtonii	JQ587793	JQ591959	-	Wood	G, S, R	HG
Lonchocarpus rugosus	JQ587742	JQ591888	-	Wood	S, R	H
Lonchocarpus parviflorus	JQ587736	JQ591883	-	Wood	S, R	H
Lonchocarpus minimiflorus	JQ587728	JQ591873	-	Wood	S, R	H
Lonchocarpus guatemalensis	JQ587717	JQ591862	-	Wood	S, R	H
Lonchocarpus costaricensis	JQ587697	JQ591837	-	Wood	R	H
Erythrina lanceolata	JQ587639	JQ591757	-	Wood	S, R	H
Erythrina gibbosa	JQ587633	JQ591752	-	Wood	S, R	H
Eriosema diffusum	JQ587629	JQ591743	-	Herb&Wood	G, S, R	HG
Dioclea violacea	JQ587609	JQ591720	-	Wood	G, S, R, TS	GDEH
Dioclea malacocarpa	JQ587606	JQ591714	-	Wood	G, S, R	GH
Desmodium purpusii	JQ587603	JQ591711	-	Herb	G, S, R, TS	GH
Desmodium nicaraguense	JQ587598	-	-	Wood	S, R	H
Desmodium distortum	JQ587590	JQ591694	-	Herb	G, S, R, TS	ADGH
Clitoria guianensis	JQ587563	JQ591654	-	Herb&Wood	G, S, R, TN, TS	GH
Centrosema sagittatum	JQ587552	JQ591640	-	Herb	G, S, R, TN, TS	FGH
Canavalia brasiliensis	JQ587547	JQ591633	-	Herb&Wood	G, S, R, TS	FGH
Alysicarpus vaginalis	JQ587509	JQ933214	-	Herb	G, S, R, TN, TS	AB
Erythrina caffra	JQ412236	JQ412356	-	Wood	G, S, R, TS	AB
Uraria crinita	JN407138	JN407297	-	Herb&Wood	G, S, R	BD
Pueraria montana var. lobata	JN407135	EU717259	AB685325	Herb	G, S, R, TN, TS	ABCEFHI
Desmodium styracifolium	JN407126	GQ436339	-	Wood	G, R	BE
Vigna racemosa	JN008267	-	-	Herb	G, R	AH
Macrotyloma axillare	JN008266	-	-	Herb	G, S, R, TN, TS	ABD
Dolichos trinervatus	JN008265	-	-	Herb	G, R	A
Macroptilium gibbosifolium	JN008253	-	DQ888791	Herb	S, R, TN	FH
Vigna umbellata	JN008237	-	JX233510	Herb	G, S, R, TN	ABCDE
Vigna trilobata	JN008233	-	EU717347	Herb	G, S, R, TS	ABDG
Vigna nakashimae	JN008224	-	-	Herb	G, TN	B
Vigna minima	JN008222	-	-	Herb	G, R	BC
Vigna glabrescens	JN008219	-	-	Herb	G, R, TN	AB
Vigna aconitifolia	JN008217	KF425761	JX233509	Herb	G, S, R, TN	ABEH
Vigna angivensis	JN008213	-	-	Herb	G, S, R	D
Vigna vexillata	JN008212	-	-	Herb	G, S, R, TN, TS	ABCDEGH
Vigna gazensis	JN008211	-	-	Herb	G, S, R	AD
Vigna subterranea	JN008210	-	JX233506	Herb	G, S, R, TN	ABCDH
Vigna luteola	JN008209	-	-	Herb	G, S, R, TN, TS	ABCDEFGH
Vigna schimperi	JN008206	-	-	Herb	G, S, R, TN	A
Vigna triphylla	JN008205	-	-	Herb	G, S, R, TN	A
Vigna hosei	JN008204	-	-	Herb	G, S, R, TN	ABCFGH
Vigna monantha	JN008203	-	-	Herb	S	A
Vigna filicaulis	JN008202	-	-	Herb	G, R	A
Vigna nigritia	JN008200	-	-	Herb	G, R	A
Vatovaea pseudolablab	JN008194	-	-	Herb	G, S, R, TN	A
Macrotyloma africanum	JN008188	-	-	Herb	G, S, R, TN	A
Macrotyloma stenophyllum	JN008186	-	-	Herb	G, S, R, TN	A
Dolichos kilimandscharicus	JN008184	-	-	Herb	G, S, R, TN	A
Dolichos oliveri	JN008183	-	-	Herb&Wood	G, S, R, TN	A
Psoralea pinnata	JN008182	JX572895	-	Wood	G, S, TS	ABCDE
Otholobium bolusii	JN008180	-	-	Herb&Wood	G, S, TS	A
Neorautanenia mitis	JN008178	AF308715	-	Herb	G, S, R, TN	A
Psophocarpus lancifolius	JN008177	-	-	Herb	G, S, R, TN	A
Otoptera burchellii	JN008176	-	-	Herb&Wood	G, S, TS	A
Butea monosperma	JN008175	KF381149	-	Wood	G, S, R	BCDH
Desmodium incanum	JF501110	JQ591703	-	Herb	G, S, R, TN, TS	ABCDEFGH
Pseudarthria hookeri	JF270902	JF265559	-	Herb	G, S, R, TN, TS	AD
Erythrina lysistemon	JF270764	JF265415	EU717315	Wood	G, S, R, TN, TS	ABCDE
Erythrina humeana	JF270763	JX571824	-	Wood	G, S, R, TS	AB
Canavalia parviflora	HQ707539	-	-	Herb	G, S, R, TS	G
Canavalia villosa	HQ707538	-	-	Herb	G, S, R, TS	GH
Canavalia hirsutissima	HQ707537	-	-	Herb	S, R	H
Canavalia hawaiiensis	HQ707536	-	-	Herb	R	E
Canavalia galeata	HQ707535	-	-	Wood	R	E
Canavalia napaliensis	HQ707534	-	-	Herb	S	F
Canavalia pubescens	HQ707533	-	-	Herb	R	E
Canavalia molokaiensis	HQ707531	-	-	Herb	R	E
Canavalia kauaiensis	HQ707530	-	-	Herb	R	E
Canavalia cathartica	HQ707528	-	-	Herb	G, S, R, TN	ABCDEH
Canavalia sericea	HQ707527	-	-	Wood	S, R	CE
Canavalia lineata	HQ707525	-	-	Herb	G, S, R, TN	BDE
Canavalia rosea	HQ707518	AB045793	HM587711	Herb	G, S, R, TN, TS	ABDEFGH
Desmodium canadense	HQ593266	HQ590061	KM098867	Herb	S, TN	F
Lotus pedunculatus	HM851127	HM850142	KF591233	Herb	G, S, R, TN, TS	ABCDEFGI
Phyllodium pulchellum	HM049524	-	-	Wood	G, S, R	BCE
Fordia cauliflora	HM049511	GQ436337	-	Wood	S, R	BD
Apios carnea	HG004991	KF181562	-	Herb	G, R, TN	B
Craspedolobium schochii	HG004912	JF941298	-	Wood	G, R, TN	B
Glycine tomentella	GU594697	KC893633	AF435924	Herb	G, R, TS	BC
Erythrina costaricensis	GQ981985	-	-	Wood	G, S, R	GH
Cologania angustifolia	GQ246140	-	-	Herb	S, TN	FH
Ophrestia radicosa	EU717430	AF308726	EU717359	Herb	G, S, TN	A
Tephrosia rhodesica	EU717429	EU717288	EU717360	Herb&Wood	G, S, R, TS	A
Galactia striata	EU717428	EU717287	EU717356	Herb	G, S, R, TN, TS	ABEFGH
Clitoria ternatea	EU717427	EU717286	EU717355	Herb	G, S, R, TN	ABCDFGH
Apios americana	EU717426	EU717285	EF543425	Herb	G, S, TN	BFI
Hardenbergia violacea	EU717425	EU717284	EU717331	Herb&Wood	G, S, R, TS	CD
Kennedia nigricans	EU717424	EU717283	EU717335	Herb&Wood	G, TS	C
Desmodium barbatum	EU717420	EU717279	EU717290	Herb	G, S, R, TN, TS	ABDGH
Campylotropis macrocarpa	EU717418	EU717277	JN402864	Wood	G, R, TN	B
Kummerowia stipulacea	EU717417	EU717276	EU717299	Herb	G, S, R, TN	BEF
Lespedeza bicolor	EU717415	EU717274	EU717301	Herb&Wood	G, S, R, TN	BFI
Cajanus cajan	EU717414	EU717273	EU717310	Herb	G, S, R, TN, TS	AB
Psophocarpus tetragonolobus	EU717412	EU717271	EU717343	Herb	G, S, R, TN	ABCDEGH
Erythrina sousae	EU717411	EU717270	EU717313	Wood	S, TN	H
Macrotyloma uniflorum	EU717410	EU717269	EU717341	Herb	G, S, R, TN, TS	ABC
Macroptilium atropurpureum	EU717409	EU717268	EU717340	Herb	G, S, R, TN, TS	ABCEFG
Lablab purpureus	EU717408	EU717267	EU717339	Herb	G, S, R, TN, TS	ABCDEFGH
Dumasia villosa	EU717406	EU717265	EU717320	Herb	G, S, R, TN, TS	ABCD
Pueraria phaseoloides	EU717404	EU717263	EU717327	Herb	G, S, R, TS	ABCDEGH
Pseudovigna argentea	EU717403	EU717262	EU717325	Herb	G, S, R	A
Neonotonia wightii	EU717402	EU717261	EU717323	Herb	G, S, R, TN, TS	ABDEG
Pachyrhizus erosus	EU717401	EU717260	EU717324	Herb	G, S, R, TN	ABCFGH
Teramnus uncinatus	EU717400	EU717258	EU717330	Herb	G, S, R, TN, TS	ABCDE
Amphicarpaea bracteata	EU717399	EU717257	EU717317	Herb	G, S, R, TN	BFH
Bituminaria bituminosa	EU717398	U74221	EU717349	Herb	G, S, TN	ABI
Baphia nitida	EU361867	AM234261	AY232777	Wood	G, R	AB
Vigna angularis	EU307332	EU288936	JX233507	Herb	G, S, R, TN	ABDE
Canavalia ensiformis	EU307309	U74238	EU717354	Herb	G, S, R, TN, TS	ABCDEHG
Canavalia gladiata	EU307305	EU288975	-	Herb	G, S, R, TN, TS	ABCDEHG
Spatholobus parviflorus	EU106113	AB045825	-	Wood	G, S, R	B
Butea superba	EU106111	-	-	Wood	G, S, R	B
Pueraria candollei var. mirifica	EU106110	-	-	Wood	G, R	B
Desmodium rosei	EU025915	-	-	Herb	S, TN	F
Desmodium grahamii	EU025904	-	-	Herb	S, TN	FH
Galactia wrightii	EU025894	-	-	Herb	S, TN	FH
Glycine microphylla	EF550008	-	EU717322	Herb	G, R, TS	C
Glycine canescens	EF550006	KC893635	EF543426	Herb	G, R, TS	C
Otholobium bracteolatum	EF550005	-	-	Wood	G, S, TS	A
Rupertia rigida	EF549999	-	EF543415	Herb	TN	FH
Desmodium floridanum	EF549994	KJ773443	EF543408	Herb	S, R, TN	F
Psoralidium junceum	EF549986	-	EF543399	Herb	TN	F
Hoita orbicularis	EF549961	-	EF543375	Herb	TN	FH
Pediomelum subacaule	EF549957	-	EF543412	Herb	S, TN	F
Rupertia physodes	EF549955	-	EF543414	Herb	TN	F
Hoita macrostachya	EF549954	-	EF543364	Herb&Wood	TN	FH
Rupertia hallii	EF549953	-	EF543366	Herb	TN	F
Orbexilum pedunculatum var. gracile	EF549950	-	EF543363	Herb	S, TN	F
Otholobium striatum	EF549949	-	EF543362	Wood	G, S, TS	A
Phaseolus parvulus	DQ450871	-	-	Herb	S, TN	FH
Phaseolus angustissimus	DQ450864	-	-	Herb	S, TN	FH
Phaseolus vulgaris	DQ450862	KF022497	EU717342	Herb	G, S, R, TN, TS	ABCDEFGHI
Phaseolus tuerckheimii	DQ450860	-	-	Herb	S, R	H
Phaseolus polystachios	DQ450855	-	-	Herb	S, TN	FH
Phaseolus pluriflorus	DQ450854	-	-	Herb	S, TN	H
Phaseolus pachyrrhizoides	DQ450850	-	EU909072	Herb	G, S, R, TS	G
Phaseolus oaxacanus	DQ450847	-	-	Herb	S, TN	H
Phaseolus microcarpus	DQ445993	-	-	Herb	R	H
Phaseolus micranthus	DQ445992	-	-	Herb	S, TN	H
Phaseolus lunatus	DQ445985	GQ411657	EU909107	Herb	G, S, R, TN, TS	ABCDEFGH
Phaseolus xanthotrichus	DQ445978	-	-	Herb	S, R	H
Phaseolus grayanus	DQ445976	-	-	Herb	S, TN	FH
Phaseolus glabellus	DQ445974	-	-	Herb	S, TN	H
Phaseolus filiformis	DQ445973	-	-	Herb	S, TN	FH
Phaseolus acutifolius	DQ445952	-	-	Herb	G, S, R, TN	ABCFH
Vigna radiata	DQ445950	HM998607	EU717346	Herb	G, S, R, TN, TS	ABCDEGHI
Strophostyles umbellata	DQ443470	-	-	Herb	S, TN	F
Vigna unguiculata	AY589510	EU717266	EU717348	Herb	G, S, R, TN, TS	ABCDEFGH
Phaseolus pedicellatus	AY589508	-	-	Herb	S, TN	H
Vigna monophylla	AY583015	-	-	Herb	G, S, R, TN	A
Cologania hintoniorum	AY583014	-	-	Herb	S, TN	H
Wajira albescens	AY583011	-	-	Herb	S, R	A
Physostigma venenosum	AY582998	-	-	Wood	G, R	AB
Vigna friesiorum	AY582997	-	-	Herb	G, S, R, TN	A
Vigna mungo	AY582994	-	-	Herb	G, S, R, TN, TS	ABCDE
Vigna lasiocarpa	AY582993	-	-	Herb	R	GH
Vigna longifolia	AY582991	-	-	Herb	G, S, R	ADGH
Spathionema kilimandscharicum	AY582990	-	-	Herb	G, S, R	A
Dipogon lignosus	AY582988	AB045800	-	Herb&Wood	G, S, R, TS	ABEFG
Nesphostylis holosericea	AY582979	-	-	Herb	G, R	A
Sphenostylis angustifolia	AY582978	-	-	Herb	G, S, TS	A
Sphenostylis stenocarpa	AY582977	-	-	Herb	G, S, R, TN	A
Dolichos trilobus	AY582976	-	-	Herb	G, S, TN, TS	AB
Decorsea schlechteri	AY582975	-	-	Herb	G, S, TS	A
Macrotyloma ellipticum	AY582974	-	-	Herb	G, R	A
Macrotyloma daltonii	AY582973	-	-	Herb	G, S, R, TN	A
Macroptilium bracteatum	AY509950	-	DQ888789	Herb	G, S, R, TS	G
Strophostyles leiosperma	AY509946	-	-	Herb	S, TN	FH
Dolichopsis paraguariensis	AY509942	-	-	Herb	G	G
Mysanthus uleanus	AY509941	-	-	Herb	G, S	G
Macroptilium erythroloma	AY509937	-	-	Herb	G, S, R, TS	GH
Ramirezella strobilophora	AY509936	-	EU717344	Herb	R	H
Oxyrhynchus volubilis	AY509935	AF308717	-	Herb	G, S, R, TN	FH
Desmodium psilocarpum	AY386896	-	-	Herb	G, S, TN	AF
Erythrina crista-galli	AY386869	Z70170	-	Wood	G, S, R, TN, TS	ABCDFEGH
Wisteria sinensis	AF142732	Z95544	-	Herb	G, S, R, TN	BDEFGI
Millettia grandis	AF142724	-	-	Wood	G, S, TS	AD
Millettia thonningii	AF142723	-	-	Wood	G, R	AB
Millettia dura	AF142722	-	-	Wood	G, S, R, TS	AB
Lonchocarpus lanceolatus	AF142717	-	-	Wood	S, R	H
Derris elliptica	AF142714	-	JX506532	Wood	G, S, R	ABCDEG
Mundulea sericea	AF142713	AB045814	-	Wood	G, S, R, TS	ABCD
Tephrosia heckmanniana	AF142712	U74211	-	Herb	G, R	A
Piscidia piscipula	AF142710	AB045816	-	Wood	G, S, R, TN	BEFH
Platycyamus regnellii	AF142709	AB045817	-	Wood	G, S	G
Xeroderris stuhlmannii	AF142708	AF308727	-	Wood	G, S, R, TS	A
Austrosteenisia blackii	AF142707	U74242	-	Wood	G, R, TS	C
Phaseolus coccineus	AF142702	KF613034	JQ041849	Herb	G, S, R, TN	ABCDEFGHI
Glycine max	AF142700	EU717256	EU717321	Herb	G, S, R, TN, TS	ABCDEFGHI
Mucuna warburgii	AB627861	-	-	Wood	G, S, R	BCDE
Mucuna gigantea	AB627860	-	-	Herb&Wood	G, S, R, TN, TS	ABCDE
Mucuna macrocarpa	AB627858	AB045811	-	Herb&Wood	G, G, R, TN	B
Mucuna pruriens	AB627857	JQ591951	-	Herb	G, S, R, TN, TS	ABCDEFGH
Disynstemon paullinioides	GU951670.1	-	-	Wood	G, S, R	D
Lespedeza thunbergii	-	-	EU717307	Herb&Wood	G, S, R, TN	BFI

## Sheet: Table S2
Table S2 Calibrations used in this study. Node number followed Lavin et al., 2005.
Node	MRCA	Mean age	SD	Minimum	Maximum	Mean rate	SD
52	Baphia massaiensis–Vicia sativa	55.3	0.4	54.3	56.4	0.00087	6e-05
56	Cyamopsis senegalensis–Phaseolus vulgaris	52.8	1	50.3	55.2	0.00084	5e-05
58	Xeroderris stuhlmannii–Phaseolus vulgaris	45.2	1.7	40.2	48.4	0.00088	6e-05
59	Abrus precatorius–Derris laxiflora	36.9	2.3	31.3	42.1	0.00111	0.0001
62	Platycyamus regnellii–Phaseolus vulgaris	39.7	2	33.8	44.2	0.00115	0.0001
63	Apios americana–Phaseolus vulgaris	27.8	1.6	24.2	32.1	0.00141	0.0001
69	Gliricidia maculata–Xeroderris stuhlmannii	54.3	0.6	52.7	55.6	0.00091	5e-05
